# Supplementary material for: Effect of astragaloside IV on indoxyl sulfate-induced kidney injury in mice via attenuation of oxidative stress
Source: BMC Pharmacol Toxicol. 2018 Sep 3;19:53. doi: 10.1186/s40360-018-0241-2 (PMC6122638; doi:10.1186/s40360-018-0241-2)
Supplement: Supplementary file 1 — Raw Data. (XLSX 16 kb) [file 40360_2018_241_MOESM1_ESM.xlsx]

## Sheet: Sheet1
	Sample Name	IS concentration(ug/ml)		BUN(mmol/L)		SOD(U/mg)		MDA(μmol/mg)		IL-1β(ug/ml)		IL-6(ug/ml)
	control1	1.84054		10.7		10.0098		0.305964		6.2156		6.7229
	control2	1.86033		12.28		10.3688		0.358899		1.9262		7.7924
	control3	1.91639		10.17		6.9237		0.320345		5.5007		4.7978
	control4	1.85116		11.78		14.0316						6.0812
	control5	1.85054		10.56		9.5709
	control6	3.16526		10.48		9.0149
	control7	3.06682		10.98		6.8058
	IS1	21.3322		10.63		1.2681		0.777891		13.3646		11.6426
	IS2	29.9916		13.92		5.6789		0.998036		8.5986		7.1507
	IS3	22.8366		12.75		5.9229		1.66874		10.9816		7.7924
	IS4	26.9011		17.64		3.8737		1.48837		15.0327		8.648
	IS5	28.7484		13.1		4.1655		1.85641		17.4157		8.648
	IS6	20.2372		15.34		2.4815		1.67419		14.3178		5.6534
	IS7	37.4986		17.36		3.3296		2.06514		11.4582		9.2897
	IS8	29.3646		13.83		2.9066				14.7944		9.0758
	IS9	22.6063		12.68		2.9926						7.7924
	IS10	52.1538		16.33		2.9106						7.3646
	IS+ASIV L1	20.1268		13.35		7.5822		0.958817		11.6965		8.0063
	IS+ASIV L2	29.5229		14.25		5.3047		0.538173		22.42		10.3592
	IS+ASIV L3	17.2353		13.75		2.1399		0.524486		13.3646		5.4395
	IS+ASIV L4	33.116		13.76		2.9606		0.598115		8.122		6.509
	IS+ASIV L5	23.2337		14.64		7.0821		0.596057		24.803		7.1507
	IS+ASIV L6	19.6791		14.68		5.0596		0.641967		4.3092		7.3646
	IS+ASIV L7	40.7807		16.7		10.1183		0.480023		7.8837		9.5036
	IS+ASIV L8	52.401		14.73		8.9648		0.56056		9.7901		8.2202
	IS+ASIV L9	23.271		14.93		4.0743				4.7858		8.4341
	IS+ASIV L10	28.0455		16.55		3.8235						8.0063
	IS+ASIV H1	23.1353		12.17		6.6287		0.591731		5.0241		8.2202
	IS+ASIV H2	22.6667		11.12		4.0201		0.994424		15.5093		6.509
	IS+ASIV H3	44.8529		13.05		4.5668		0.385714		7.8837		7.7924
	IS+ASIV H4	29.0537		13.63		5.3872		0.17666		9.5518		8.8619
	IS+ASIV H5	22.0854		14.11		9.417		0.339137		4.3092		5.8673
	IS+ASIV H6	20.3519		13.51		10.0905		0.257386		9.0752		13.7816
	IS+ASIV H7	30.7946		12.87		6.4781		0.318016		14.3178		8.2202
	IS+ASIV H8	20.9185		13.65		3.4332		0.388969		15.271		9.9314
	IS+ASIV H9	47.5064		11.51		2.8101				22.8966
	IS+ASIV H10	30.5646		12.83		5.8235				17.654
